# Supplementary material for: Development and Characterization of High-Throughput Caenorhabditis elegans – Enterococcus faecium Infection Model
Source: Front Cell Infect Microbiol. 2021 Apr 29;11:667327. doi: 10.3389/fcimb.2021.667327 (PMC8116795; doi:10.3389/fcimb.2021.667327)
Supplement: Supplementary file 2 [file Table_1.xlsx]

## Sheet: Sheet1
	Clade A1
	n=75
	Strain ID	Location	Source
	TX2416	Houston, TX
	TX2051	Boston, MA
	TX2029	Virginia
	TX2038	Richmond, VA
	TX2063	Downey, CA
	TX2686	Houston, TX
	514	USA
	TX2067	Boston, MA
	503	USA
	TX2052	Boston, MA
	TX2008	Charlotte, NC
	TX2059	Downey, CA
	TX2538	New York, NY
	TX2419	Houston, TX
	ERV1	Columbia
	TX2053	Boston, MA
	R494	USA
	TX1399	Houston, TX
	TX2064	Downey, CA
	509	USA
	TX2069	Boston, MA
	TX2031	Richmond, VA
	510	USA
	ERV98	Colombia	blood
	TX2054	Boston, MA
	R446	USA	blood
	ERV38	Colombia
	R497	USA
	ERV69	Colombia	fistula
	TX2061	California
	TX1371	Houston, TX
	TX1361	Houston, TX
	ERV34	Columbia
	TX2545	Houston, TX
	TX2420	Houston, TX
	TX2687j	Houston, TX
	TX2062	California
	ERV26	Colombia	pleural liquid
	ERV161	Colombia	blood
	TX1401	Houston, TX	fecal
	TX2033	Richmond, VA
	ERV30	Colombia	surgical wound
	TX2070	Boston, MA
	TX2034	Richmond, VA
	TX2048	Providence, RI
	TX2438	New York, NY
	TX2430	New York, NY
	TX2000	Charlotte, NC
	TX2060	California
	ERV102	Colombia	sputum
	TX2429	New York, NY
	MK-81	Pakistan
	TX2016	Houston, TX
	TX2023	Pennsylvania
	ERV28	Columbia
	TX2436	New York, NY
	TX2024	Philadelphia
	TX2043	Madison, WI
	ERV99	Columbia
	TX2431	New York, NY
	TX2036	Richmond, VA
	ERV89	Colombia	brochial secretion
	TX2035	Richmond, VA
	TX2046	Wisconsin
	TX2042	Wisconsin
	TX2041	Wisconsin
	TX2026	Pennsylvania
	R501	USA
	R499	USA
	ERV35	Colombia	blood
	TX2027	Philadelphia, PA
	515	USA
	TX2025	Philadelphia, PA
	S447	USA	urine
	TX2022	Philadelphia, PA
	Clade A2
	n=21
	Strain ID	Location	Source
	T-2K	USA 1995	Turkey cecum
	CC-2S	USA 1995	chicken cecum
	CC-2G	USA 1995	chicken cecum
	S-1G	USA 1995	lagoon comm. Farm
	TX0337	USA	Beef cattle
	TX4167	USA 2002	poultry cloacal swab
	TX0334	USA	chicken
	TX4165	USA 2002	poultry litter
	T-2G	USA 1995	Turkey cecum
	TX4166	USA 2002	poultry litter
	TX2768	Spain	chicken product
	TX2771	Spain	human fecal
	TX4168	USA 2002	poultry cloacal swab
	TX4163	USA 2002	poultry litter
	TX4164	USA 2002	poultry litter
	TX4169	USA 2002	poultry litter
	TX4162	USA 2002	poultry litter
	TX2764	Spain	chicken product
	TX2075	China	pig
	TX2762	Spain	chicken fecal
	TX2759	Spain	hen fecal
	TX2785	Spain	chicken fecal
	Clade B
	n=21
	Strain ID	Location	Source
	TX1340	Houston, USA	community
	TX1333	Houston, USA	community
	TX1309	Houston, USA	community
	TX1344	Houston, USA	community
	TX1425a	Houston, USA	community
	TX1325	Houston, USA	community
	TX1321	Houston, USA	community
	TX1348	Houston, USA	community
	TX1427a	Houston, USA	community
	TX1339	Houston, USA	community
	TX1352	Houston, USA	community
	TX1432	Houston, USA	community
	TX1437a	Houston, USA	community
	TX2450b	Belgium	healthy volunteer
	TX1355	Houston, USA	community
	TX2457	Belgium	healthy volunteer
	TX1440	Houston, USA	community
	TX1433a	Houston, USA	community
	TX1304	Houston, USA	community
	TX1428a	Houston, USA	community
	TX2448a	Belgium	healthy volunteer
